# Supplementary material for: Eicosapentaenoic acid prevents the progression of intracranial aneurysms in rats
Source: J Neuroinflammation. 2020 Apr 24;17:129. doi: 10.1186/s12974-020-01802-8 (PMC7181479; doi:10.1186/s12974-020-01802-8)
Supplement: Supplementary file 2 — Additional file 2: Table S1. The raw data corresponding to Fig. 3a. [file 12974_2020_1802_MOESM2_ESM.xlsx]

## Sheet: Sheet1
	Table S1: The raw data corresponding to Fig. 3a
	treatment for 5 days	animal ID	volume of plasma (ml)	plasma concentration of AA (ng/ml)	plasma concentration of EPA (ng/ml)	plasma concentration of DHA (ng/ml)	EPA/AA
	4ml/kg/day of olive oil (vehicle)	V1	2	289.6	29.8	88	0.102901
		V2	2.3	257.1	11.9	46	0.0462855
		V3	2.3	360.2	35.7	88.9	0.0991116
		V4	0.6	208.4	11.2	52.6	0.0537428
		V5	2.2	259.7	14.2	61.3	0.0546785
		V6	1.7	283.7	22.5	75.2	0.0793091
		V7	1.7	345.4	16.3	89.2	0.0471917
		V8	0.6	296.2	30	87.1	0.101283
		V9	1.9	292.4	12.7	66.8	0.0434337
	100mg/kg/day of EPA	LD1	2.1	210.2	25.5	99.2	0.121313
		LD2	1.8	204.6	33.1	50.9	0.161779
		LD3	2.1	286.4	31.6	162.3	0.110335
		LD4	2.3	335	51.4	94.1	0.153433
		LD5	1.7	308.1	28.8	59	0.0934761
		LD6	2.1	325.7	32.8	77.7	0.100706
		LD8	1.8	306.8	34.6	74.7	0.112777
		LD9	2	248.7	28.8	64.8	0.115802
	1000mg/kg/day of EPA	HD1	2.4	157.7	58.3	48.6	0.369689
		HD3	1.8	197	53	67.8	0.269036
		HD4	2.3	155.6	44	44.9	0.282776
		HD5	2.7	172	87.6	49.9	0.509302
		HD6	2	219.3	104.9	68.2	0.47834
		HD7	1.8	372.4	181.4	162.9	0.487111
		HD8	2.5	215.6	74.3	70	0.34462
		HD9	1.9	211.9	68	54.7	0.320906
		HD10	2.5	230.1	91	97.8	0.39548
