# Supplementary material for: Eicosapentaenoic acid prevents the progression of intracranial aneurysms in rats
Source: J Neuroinflammation. 2020 Apr 24;17:129. doi: 10.1186/s12974-020-01802-8 (PMC7181479; doi:10.1186/s12974-020-01802-8)
Supplement: Supplementary file 3 — Additional file 3: Table S2. The raw data corresponding to Fig. 3b-d, Fig. 4, Fig. 5, and fig. S3. [file 12974_2020_1802_MOESM3_ESM.xlsx]

## Sheet: Sheet1
	Table S2: The raw data corresponding to Fig. 3b-d, Fig. 4, Fig. 5,and fig. S3
	treatment for 12 days	animal ID	body weight (g) pre-treatment	body weight (g) post-treatment	Δbody weight (g)	average systolic blood pressure (mmHg) post-treatment	Area of IA(µm2)	thickness of media in the thinnest portion (µm)	thickness of media in the normal portion (µm)	relative thickness thinnest/normal	CD68 positive cell count	number of CD68 positive cells (1/mm2)	volume of plasma (ml)	plasma concentration of Resolvin E1 (ng/ml)
	4ml/kg/day of olive oil (vehicle)	V11	228	278	50	136.333	246.183	7.183	15.924	0.45108	3	66.5612	2.6	1.35467
		V12	238	274	36	154	282.481	2.366	11.754	0.201293	3	66.5612	2.4	4.984
		V13	226	256	30	122.333	452.843	2.921	15.65	0.186645	1	22.1871	2.1	1.43667
		V14	236	278	42	129.667	104.11	7.682	12.422	0.618419	1	22.1871	2.1	3.76933
		V16	242	316	74	154.333
		V17	238	286	48	123.667	242.439	1.274	14.984	0.085024	2	44.3741	1.3	4.48133
		V18	232	280	48	120.667	215.397	3.297	16.761	0.196707	1	22.1871	2.6	0.963333
		V19	230	270	40	126.667	545.929	4.877	19.541	0.249578	0	0	2.6	3.766
		V20	236	286	50	125.667	302.97	2.185	17.202	0.12702	2	44.3741	2.7	1.40067
	100mg/kg/day	LD11	222	270	48	127	173.898	3.947	14.22	0.277567	3	66.5612	3.2	-
		LD12	232	272	40	136.667	308.899	1.88	15.111	0.124413	3	66.5612	2.6	-
		LD13	218	286	68	124	1276.47	3.722	15.785	0.235793	3	66.5612	2.6	-
		LD14	216	254	38	139.667	231.206	7.424	15.863	0.468007	3	66.5612	2.3	-
		LD15	228	270	42	132.667	264.696	4.258	15.584	0.273229	2	44.3741	2.9	-
		LD16	236	280	44	122.667	416.545	5.086	10.549	0.482131	0	0	2.9	-
		LD17	234	272	38	153	144.465	8.937	12.304	0.726349	1	22.1871	2.5	-
		LD18	222	274	52	134	21.737	4.204	19.462	0.216011	1	22.1871	0	-
		LD19	228	262	34	137.333	327.204	3.775	12.714	0.296917	1	22.1871	3.5	-
		LD20	230	258	28	132	122.415	4.634	16.159	0.286775	1	22.1871	2.6	-
	1000mg/kg/day	HD11	228	270	42	116.333	74.468	9.189	17.969	0.511381	0	0	3	1.03933
		HD12	242	260	18	135	255.751	5.754	12.308	0.467501	1	22.1871	3.2	0.716667
		HD13	234	268	34	124	277.127	7.854	11.949	0.657293	1	22.1871	2.5	0.555333
		HD15	236	300	64	124	35.778	4.4	12.198	0.360715	0	0	2.8	0.570667
		HD16	236	278	42	130.333	104.734	8.831	18.636	0.473868	0	0	3.2	1.37733
		HD17	234	276	42	138.333	97.766	5.958	16.692	0.356937	0	0	2.9	1.29733
		HD18	230	280	50	135.667	200.94	12.025	16.438	0.731537	1	22.1871	2.7	1.498
		HD19	230	288	58	150	23.401	11.508	15.167	0.758753	0	0	3	0.415333
		HD20	234	240	6	128	0	15.64	18.132	0.862563	0	0	2.2	4.72867
