# Supplementary material for: Eicosapentaenoic acid prevents the progression of intracranial aneurysms in rats
Source: J Neuroinflammation. 2020 Apr 24;17:129. doi: 10.1186/s12974-020-01802-8 (PMC7181479; doi:10.1186/s12974-020-01802-8)
Supplement: Supplementary file 4 — Additional file 4: Table S3. The raw data corresponding to fig. S2. [file 12974_2020_1802_MOESM4_ESM.xlsx]

## Sheet: Sheet1
	Table S3: The raw data corresponding to fig. S2
	treatment	animal ID	volume of the whole blood (ml)				plasma concentration (µg/ml)
			0 h	1 h	6 h	24 h	EPA	DHA
	No EPA or Olive oil (control)	C-1	6				33.6	122.2
		C-2	7				32.4	152.5
		C-3	7				29.4	132.7
		C-4	6.5				36	130.2
	4ml/kg/day of olive oil (vehicle)	V-1			7		27.1	104
		V-2			6.5		30	89.8
		V-3			8		28.2	126.6
		V-4				8	43.8	105.6
		V-5				8	29.2	107.4
		V-6				7	30.2	86.9
		V-7				8	35.7	103.3
		V-8		8			39.5	105.9
		V-9		7			39.3	125.5
		V-10		5			35.8	114.1
	1000mg/kg of EPA	E-1			7.8		198.2	100.3
		E-2			8		207.5	88
		E-3			3		317.3	86.3
		E-4				7	111.5	111.8
		E-5				7	131.8	104.5
		E-6				7	114.2	64.6
		E-7				8	102	114.6
		E-8		5			169.2	121.5
		E-9		7			122.2	97
		E-10		8			125.7	158.4
