# Supplementary material for: Eicosapentaenoic acid prevents the progression of intracranial aneurysms in rats
Source: J Neuroinflammation. 2020 Apr 24;17:129. doi: 10.1186/s12974-020-01802-8 (PMC7181479; doi:10.1186/s12974-020-01802-8)
Supplement: Supplementary file 5 — Additional file 5: Table S4. The raw data corresponding to fig. S3. [file 12974_2020_1802_MOESM5_ESM.xlsx]

## Sheet: Sheet1
	Table S4: The raw data corresponding to fig. S3
	treatment for 12 days	animal ID	heart rate (1/min)	systolic blood pressure (mmHg)	mean blood presure (mmHg)	diastolic blood pressure (mmHg)
	4ml/kg/day of olive oil (vehicle)	V11	412	139	112	98
			394	135	110	98
			404	135	112	101
		V12	403	157	126	110
			398	152	125	112
			405	153	131	120
		V13	350	121	95	82
			338	122	97	85
			339	124	95	81
		V14	367	128	107	97
			372	133	111	100
			364	128	107	97
		V16	395	139	146	135
			406	162	137	125
			393	162	137	125
		V17	402	125	107	98
			387	122	106	98
			403	124	109	102
		V18	394	122	98	86
			400	122	101	91
			400	118	99	90
		V19	363	129	106	95
			370	127	103	90
			358	124	104	94
		V20	401	129	107	96
			388	125	104	94
			390	123	104	94
	100mg/kg/day	LD11	388	128	109	100
			390	128	112	104
			393	125	108	100
		LD12	407	139	114	102
			401	128	111	103
			401	143	113	98
		LD13	435	124	106	97
			428	121	104	96
			436	127	102	90
		LD14	401	144	113	98
			413	139	111	97
			411	136	109	96
		LD15	348	134	106	92
			351	131	108	91
			351	133	108	96
		LD16	341	124	102	91
			344	123	100	89
			342	121	104	96
		LD17	437	153	123	108
			454	153	129	117
			440	153	124	110
		LD18	364	137	115	103
			362	133	115	106
			363	132	112	102
		LD19	390	143	107	89
			402	137	107	92
			391	132	103	89
		LD20	440	131	115	106
			442	135	115	105
			435	130	114	106
	1000mg/kg/day	HD11	349	118	98	88
			352	112	94	85
			349	119	99	89
		HD12	432	139	108	93
			429	132	107	94
			434	134	105	91
		HD13	356	123	94	80
			357	128	96	80
			353	121	98	87
		HD15	401	124	98	85
			401	124	97	87
			401	124	98	84
		HD16	403	129	104	92
			400	134	112	101
			403	128	111	103
		HD17	385	136	103	100
			396	139	113	103
			382	140	122	113
		HD18	402	130	102	88
			407	134	102	86
			389	143	111	95
		HD19	426	153	125	111
			422	151	127	115
			426	146	121	108
		HD20	412	123	109	102
			412	132	109	98
			408	129	109	99
